# Supplementary material for: Association between HTLV-1/2 infection and COVID-19 severity in a migrant Shipibo-Konibo population in Lima, Peru
Source: PLOS Glob Public Health. 2024 Jul 10;4(7):e0003442. doi: 10.1371/journal.pgph.0003442 (PMC11236200; doi:10.1371/journal.pgph.0003442)
Supplement: S1 Data — (XLSX) [file pgph.0003442.s002.xlsx]

## Sheet: Dictionary
Variable name	Variable description	Answer code	Answer label	Variable type
ID	patient ID
PUEBLO_INDIG	indigenous community to which it belongs	1	SHIPIBO-KONIBO	DICHOTOMOUS QUALITATIVE
		2	SHIPIBO-KAKATAIBO
REGION	geographic region of residence	1	LORETO	NOMINAL QUALITATIVE
		2	SAN MARTIN
		3	AYACUCHO
		4	LIMA
		5	UCAYALI
EDAD	age			DISCRETE QUANTITATIVE
SEXO	sex	0	FEMALE	DICHOTOMOUS QUALITATIVE
		1	MAN
GRAD_INSTR	highest level of education attained at the date of the study	0	NO EDUCATION	ORDINAL QUALITATIVE
		1	INCOMPLETE ELEMETARY SCHOOL
		2	COMPLETED ELEMTARY SCHOOL
		3	INCOMPLETE HIGH SCHOOL
		4	COMPLETED HIGH SCHOOL
		5	INCOMPLETE TECHNICAL SUPERIOR EDUCATION
		6	COMPLETED TECHNICAL SUPERIOR EDUCATION
		7	INCOMPLETE UNIVERSITY
		8	COMPLETED UNIVERSITY
OCUP	currently working	0	NO	DICHOTOMOUS QUALITATIVE
		1	YES
OCUP_ESP	type of current job	1	CRAF	POLYTOMIC QUALITATIVE
		2	CRAFS AND ART
		3	OTHERS
AFECT_LABO	impact of the pandemic on they work activity	0	NO	POLYTOMIC QUALITATIVE
		1	YES
		2	UNEMPLOYED
VIAJ_PAND	travel during the pandemic	0	NO	DICHOTOMOUS QUALITATIVE
		1	YES
LUG	places they traveled to	0	NO TRAVEL	POLYTOMIC QUALITATIVE
		1	PUCALLPA
		2	OTHERS
MAT_VIV	housing material	0	PRE FABRICATE MATERIAL	POLYTOMIC QUALITATIVE
		1	CONCRETE
		2	PLASTIC
NUM_HAB	number of rooms in the house			DISCRETE QUANTITATIVE
NUM_PER	number of people living in the house			DISCRETE QUANTITATIVE
IND_HAC	overcrowding rate			CONTINUOUS QUANTITATIVE
HAC	living in overcrowded conditions	0	NO	DICHOTOMOUS QUALITATIVE
		1	YES
AREA_VENT	ventilated areas in the house	0	NO	DICHOTOMOUS QUALITATIVE
		1	YES
REUNION	frequency of home meetings during the pandemic	1	NEVER	POLYTOMIC QUALITATIVE
		2	SOMETIMES (1-2 TIME PER WEEK)
		3	FREQUENTLY (2-6 TIME PER WEEK)
		4	ALWAYS
ENF ACT	diseases diagnosed at the time of the study	0	NO	DICHOTOMOUS QUALITATIVE
		1	YES
DM2	diabetes mellitus patient	0	NO	DICHOTOMOUS QUALITATIVE
		1	YES
HTA	arterial hypertension patient	0	NO	DICHOTOMOUS QUALITATIVE
		1	YES
OBES	obese patient	0	NO	DICHOTOMOUS QUALITATIVE
		1	YES
ASMA	asthma patient	0	NO	DICHOTOMOUS QUALITATIVE
		1	YES
DISLIP	dyslipidemia patient	0	NO	DICHOTOMOUS QUALITATIVE
		1	YES
ANEM	anemic patient	0	NO	DICHOTOMOUS QUALITATIVE
		1	YES
CANC	oncology patient	0	NO	DICHOTOMOUS QUALITATIVE
		1	YES
TBC	patient who had or has tuberculosis	0	NO	DICHOTOMOUS QUALITATIVE
		1	YES
DENG	patient who had or has dengue fever	0	NO	DICHOTOMOUS QUALITATIVE
		1	YES
VIH	HIV patient	0	NO	DICHOTOMOUS QUALITATIVE
		1	YES
MIC_CUT	patient with cutaneous mycosis	0	NO	DICHOTOMOUS QUALITATIVE
		1	YES
ONIC	patient with onychomycosis	0	NO	DICHOTOMOUS QUALITATIVE
		1	YES
STRONG	patient who had or has strongyloidiasis	0	NO	DICHOTOMOUS QUALITATIVE
		1	YES
ACAR	patient who had or has acarosis	0	NO	DICHOTOMOUS QUALITATIVE
		1	YES
SARNA	patient who had or has scabies	0	NO	DICHOTOMOUS QUALITATIVE
		1	YES
PARAC	patient who had or has paracoccidioidomycosis	0	NO	DICHOTOMOUS QUALITATIVE
		1	YES
HISTO	patient who had or has histoplasmosis	0	NO	DICHOTOMOUS QUALITATIVE
		1	YES
LEISH	patient who had or has leishmaniasis	0	NO	DICHOTOMOUS QUALITATIVE
		1	YES
UVEIT	patient who had or has uveitis	0	NO	DICHOTOMOUS QUALITATIVE
		1	YES
TIROID	patient who had or has thyroid pathology	0	NO	DICHOTOMOUS QUALITATIVE
		1	YES
HEPAT	patient who had or has liver disease	0	NO	DICHOTOMOUS QUALITATIVE
		1	YES
FIBR_PUL	patient with pulmonary fibrosis	0	NO	DICHOTOMOUS QUALITATIVE
		1	YES
PET	patient with tropical spastic paraparesis	0	NO	DICHOTOMOUS QUALITATIVE
		1	YES
LINF_LEUC	patient with leukemia or lymphoma	0	NO	DICHOTOMOUS QUALITATIVE
		1	YES
OTRA_ENF	patient with other diseases	0	NO	DICHOTOMOUS QUALITATIVE
		1	YES
ESP_CANC	type of cancer	0	NO	DICHOTOMOUS QUALITATIVE
		1	YES
		2	NO	DICHOTOMOUS QUALITATIVE
MED_FREC	frequent use of medications	0	YES
		1	NO	DICHOTOMOUS QUALITATIVE
ESPEC_MED	type of frequently used drugs	0	YES
		1	NO	DICHOTOMOUS QUALITATIVE
		2	YES
VAC_COVID_19	vaccinated against COVID-19	0	NO	DICHOTOMOUS QUALITATIVE
		1	YES
NUM_DOSIS	number of doses of vaccine against COVID-19			DISCRETE QUANTITATIVE
1_DOSIS	1 dose of vaccine against COVID-19	0	NO	DICHOTOMOUS QUALITATIVE
		1	YES
2_DOSIS	2 doses of vaccine against COVID-19	0	NO	DICHOTOMOUS QUALITATIVE
		1	YES
SINT_COVID	current or historical presence of COVID-19 symptoms	0	NO	DICHOTOMOUS QUALITATIVE
		1	YES
ASINTOMAT	does not have or had no symptoms of covid-19	0	NO	DICHOTOMOUS QUALITATIVE
		1	YES
TOS	presented or presents cough	0	NO	DICHOTOMOUS QUALITATIVE
		1	YES
FIEBRE	presented or presents fever	0	NO	DICHOTOMOUS QUALITATIVE
		1	YES
DISNEA	presented or presents dyspnea	0	NO	DICHOTOMOUS QUALITATIVE
		1	YES
CEFALEA	presented or presents headache	0	NO	DICHOTOMOUS QUALITATIVE
		1	YES
DIARREA	presented or presents diarrhea	0	NO	DICHOTOMOUS QUALITATIVE
		1	YES
ANOSMIA	presented or presents anosmia	0	NO	DICHOTOMOUS QUALITATIVE
		1	YES
DISGEUSIA	presented or presents dysgeusia	0	NO	DICHOTOMOUS QUALITATIVE
		1	YES
ODINOFAGIA	presented or presents odynophagia	0	NO	DICHOTOMOUS QUALITATIVE
		1	YES
FATIGA	presented or presents fatigue	0	NO	DICHOTOMOUS QUALITATIVE
		1	YES
RINORREA	presented or presents rhinorrhea	0	NO	DICHOTOMOUS QUALITATIVE
		1	YES
NAU_VOM	presented or presents nausea and/or vomiting	0	NO	DICHOTOMOUS QUALITATIVE
		1	YES
MIALGIAS	presented or presents myalgias	0	NO	DICHOTOMOUS QUALITATIVE
		1	YES
SEV_COV	COVID-19 severity level	0	NO	DICHOTOMOUS QUALITATIVE
		1	YES
COV_LEV	COVID-19 mild	0	NO	DICHOTOMOUS QUALITATIVE
		1	YES
COV_MOD	COVID-19 moderate	0	NO	DICHOTOMOUS QUALITATIVE
		1	YES
ANEMIC	anemia according to hemoglobin values taken from the blood sample in this study	0	NO	DICHOTOMOUS QUALITATIVE
		1	YES
HTCO	hematocrit values taken from the blood sample in this study			CONTINUOUS QUANTITATIVE
GLUC	glucose values taken from the blood sample in this study			CONTINUOUS QUANTITATIVE
AB_COVID19	presence of total antibodies against COVID-19 by ELISA in the blood sample in this study	0	NO	DICHOTOMOUS QUALITATIVE
		1	YES
AB_HTLV-1/2	presence of total antibodies against HTLV-1/2 by ELISA in the blood sample in this study	0	NO	DICHOTOMOUS QUALITATIVE
		1	YES
WB HTLV I	HTLV-1 infection confirmed by western blotting	0	NO	DICHOTOMOUS QUALITATIVE
		1	YES
WB HTLV II	HTLV-2 infection confirmed by western blotting	0	NO	DICHOTOMOUS QUALITATIVE
		1	YES
WB HTLV	HTLV infection confirmed by western blotting	0	NO	DICHOTOMOUS QUALITATIVE
		1	YES
WB IND Y NEG	patients with undefined and negative results for HTLV-1/2 by western blotting	0	NO	DICHOTOMOUS QUALITATIVE
		1	YES
WB IND	patients with undefined result for HTLV-1/2 by western blotting	0	NO	DICHOTOMOUS QUALITATIVE
		1	YES
WB NEG	patients with a negative result for HTLV-1/2 by western blotting	0	NO	DICHOTOMOUS QUALITATIVE
		1	YES

## Sheet: Database
ID	PUEBLO_INDIG	REGION	EDAD	SEXO	GRAD_INSTR	OCUP	OCUP_ESP	AFECT_LABO	VIAJ_PAND	LUG	MAT_VIV	NUM_HAB	NUM_PER	IND_HAC	HAC	AREA_VENT	REUNION	ENF ACT	DM2	HTA	OBES	ASMA	DISLIP	ANEM	CANC	TBC	DENG	VIH	MIC_CUT	ONIC	STRONG	ACAR	SARNA	PARAC	HISTO	LEISH	UVEIT	TIROID	HEPAT	FIBR_PUL	PET	LINF_LEUC	OTRA_ENF	ESP_CANC	MED_FREC	ESPEC_MED	VAC_COVID_19	NUM_DOSIS	1_DOSIS
1	1	5	38	0	5	0		2	1	1	0	2	3	1.5	0	0	2	1	0	0	0	0	0	0	0	0	0	0	0	0	0	0	0	0	0	0	0	0	0	0	0	0	1	0	0	0	0		0
2	1	5	70	1	2	0		2	1	1	0	2	8	4	1	1	1	1	0	0	0	0	0	0	0	0	0	0	0	0	0	0	0	0	0	0	0	0	0	0	0	0	1	0	0	0	0		0
3	1	5	67	0	1	1	1	1	0	0	0	2	6	3	1	1	1	0	0	0	0	0	0	0	0	0	0	0	0	0	0	0	0	0	0	0	0	0	0	0	0	0	0	0	0	0	0		0
4	1	5	35	0	3	1	1	1	1	1	0	4	6	1.5	0	1	1	1	0	0	0	0	0	0	0	0	0	0	0	0	0	0	1	0	0	0	0	0	0	0	0	0	1	0	0	0	0		0
5	1	2	52	0	4	1	1	1	1	1	0	2	5	2.5	0	1	1	1	1	0	0	1	0	0	0	0	0	0	0	0	0	0	0	0	0	0	0	0	0	0	0	0	0	0	1	0	0		0
6	1	1	30	0	4	0		2	0	0	0	2	4	2	0	0	3	0	0	0	0	0	0	0	0	0	0	0	0	0	0	0	0	0	0	0	0	0	0	0	0	0	0	0	0	0	0		0
7	1	5	38	0	3	1	1	1	1	1	0	4	9	2.25	0	1	1	1	0	0	0	0	0	1	0	0	0	0	0	0	0	0	0	0	0	0	0	0	0	0	0	0	0	0	1	2	0		0
8	1	5	29	0	6	0		2	0	0	0	4	8	2	0	1	2	0	0	0	0	0	0	0	0	0	0	0	0	0	0	0	0	0	0	0	0	0	0	0	0	0	0	0	0	0	0		0
10	1	5	18	1	4	1	3	1	0	0	0	2	7	3.5	1	1	1	0	0	0	0	0	0	0	0	0	0	0	0	0	0	0	0	0	0	0	0	0	0	0	0	0	0	0	0	0	0		0
11	1	5	48	0	4	1	1	1	1	1	0	3	6	2	0	1	3	1	1	0	0	0	0	0	0	0	0	0	0	0	0	0	0	0	0	0	0	0	0	0	0	0	0	0	1	1	0		0
12	1	5	24	0	7	1	3	1	1	1	0	1	3	3	1	0	1	0	0	0	0	0	0	0	0	0	0	0	0	0	0	0	0	0	0	0	0	0	0	0	0	0	0	0	0	0	0		0
13	1	5	34	1	4	1	3	1	1	2	0	1	4	4	1	0	1	0	0	0	0	0	0	0	0	0	0	0	0	0	0	0	0	0	0	0	0	0	0	0	0	0	0	0	1	2	0		0
14	1	5	49	1	8	1	3	1	1	2	0	2	4	2	0	1	2	0	0	0	0	0	0	0	0	0	0	0	0	0	0	0	0	0	0	0	0	0	0	0	0	0	0	0	0	0	1	2	0
15	1	5	53	1	4	1	3	1	0	0	0	1	8	8	1	0	2	0	0	0	0	0	0	0	0	0	0	0	0	0	0	0	0	0	0	0	0	0	0	0	0	0	0	0	0	0	1		0
16	1	5	35	0	4	1	1	1	0	0	0	1	5	5	1	0	2	1	1	0	0	0	0	0	0	0	0	0	0	0	0	0	0	0	0	0	0	0	0	0	0	0	0	0	0	0	0		0
17	1	5	19	1	4	1	3	1	0	0	0	3	8	2.66667	0	1	1	0	0	0	0	0	0	0	0	0	0	0	0	0	0	0	0	0	0	0	0	0	0	0	0	0	0	0	0	0	0		0
18	1	5	40	0	4	1	3	0	0	0	0	1	5	5	1	0	3	0	0	0	0	0	0	0	0	0	0	0	0	0	0	0	0	0	0	0	0	0	0	0	0	0	0	0	0	0	0		0
19	1	5	52	0	3	1	1	1	0	0	0	1	5	5	1	0	1	0	0	0	0	0	0	0	0	0	0	0	0	0	0	0	0	0	0	0	0	0	0	0	0	0	0	0	0	0	0		0
20	1	5	27	1	3	1	3	1	0	0	0	1	3	3	1	0	2	0	0	0	0	0	0	0	0	0	0	0	0	0	0	0	0	0	0	0	0	0	0	0	0	0	0	0	0	0	0		0
21	1	5	30	1	3	1	2	1	0	0	0	4	6	1.5	0	1	2	0	0	0	0	0	0	0	0	0	0	0	0	0	0	0	0	0	0	0	0	0	0	0	0	0	0	0	0	0	0		0
22	1	5	46	0	3	0		2	0	0	0	1	8	8	1	0	1	1	0	0	0	0	0	0	0	0	0	0	0	0	0	0	0	0	0	0	0	0	0	0	0	0	1	0	1	0	1		0
23	1	5	18	1	3	1	3	1	0	0	0	1	5	5	1	0	2	0	0	0	0	0	0	0	0	0	0	0	0	0	0	0	0	0	0	0	0	0	0	0	0	0	0	0	0	0	0		0
25	1	5	32	0	3	1	3	1	0	0	0	4	5	1.25	0	1	2	0	0	0	0	0	0	0	0	0	0	0	0	0	0	0	0	0	0	0	0	0	0	0	0	0	0	0	0	0	0		0
26	1	5	22	0	3	0		2	0	0	0	2	2	1	0	0	2	0	0	0	0	0	0	0	0	0	0	0	0	0	0	0	0	0	0	0	0	0	0	0	0	0	0	0	0	0	0		0
27	1	5	31	1	4	1	3	1	0	0	0	2	3	1.5	0	1	1	0	0	0	0	0	0	0	0	0	0	0	0	0	0	0	0	0	0	0	0	0	0	0	0	0	0	0	0	0	1	2	0
28	1	5	40	0	3	1	1	1	0	0	0	1	4	4	1	1	2	1	1	0	0	0	0	0	0	0	0	0	0	0	0	0	0	0	0	0	0	0	0	0	0	0	0	0	1	1	0		0
29	1	5	44	1	3	0		2	1	1	0	3	3	1	0	0	2	0	0	0	0	0	0	0	0	0	0	0	0	0	0	0	0	0	0	0	0	0	0	0	0	0	0	0	0	0	0		0
30	1	5	34	0	4	1	3	1	1	1	0	2	3	1.5	0	1	1	0	0	0	0	0	0	0	0	0	0	0	0	0	0	0	0	0	0	0	0	0	0	0	0	0	0	0	0	0	1	2	0
31	1	5	42	0	8	1	3	0	0	0	0	2	3	1.5	0	1	1	0	0	0	0	0	0	0	0	0	0	0	0	0	0	0	0	0	0	0	0	0	0	0	0	0	0	0	0	0	0		0
33	1	5	28	0	4	1	1	1	0	0	0	3	5	1.66667	0	1	1	0	0	0	0	0	0	0	0	0	0	0	0	0	0	0	0	0	0	0	0	0	0	0	0	0	0	0	0	0	0		0
34	1	5	20	0	4	0		2	1	1	0	3	6	2	0	0	2	0	0	0	0	0	0	0	0	0	0	0	0	0	0	0	0	0	0	0	0	0	0	0	0	0	0	0	0	0	0		0
35	1	5	32	1	5	1	3	1	1	2	0	3	2	0.666667	0	1	2	0	0	0	0	0	0	0	0	0	0	0	0	0	0	0	0	0	0	0	0	0	0	0	0	0	0	0	0	0	0		0
36	1	5	50	0	2	1	1	1	0	0	0	2	10	5	1	1	1	0	0	0	0	0	0	0	0	0	0	0	0	0	0	0	0	0	0	0	0	0	0	0	0	0	0	0	0	0	1		0
37	1	5	35	1	4	1	3	1	0	0	0	3	5	1.66667	0	1	1	1	0	0	0	0	0	0	0	0	0	0	0	0	0	0	0	0	0	0	0	0	0	0	0	0	1	0	0	0	0		0
38	1	5	38	0	3	0		0	0	0	0	1	2	2	0	1	4	0	0	0	0	0	0	0	0	0	0	0	0	0	0	0	0	0	0	0	0	0	0	0	0	0	0	0	0	0	1	2	0
39	1	5	48	0	3	1	1	1	0	0	0	2	5	2.5	0	1	1	1	0	0	0	0	0	0	1	0	0	0	0	0	0	0	0	0	0	0	0	0	0	0	0	0	1	1	1	2	0		0
40	1	5	50	1	8	1	3	1	0	0	0	3	5	1.66667	0	1	2	1	1	1	0	0	1	0	0	0	0	0	0	0	0	0	0	0	0	0	0	0	0	0	0	0	0	0	1	1	0		0
41	1	5	28	1	4	1	3	1	0	0	0	2	3	1.5	0	0	1	1	0	0	0	1	0	0	0	0	0	0	0	0	0	0	0	0	0	0	0	0	0	0	0	0	0	0	0	0	0		0
42	1	5	56	0	4	1	1	1	0	0	0	1	7	7	1	1	1	1	1	0	0	1	0	0	0	0	0	0	0	0	0	0	0	0	0	0	0	0	0	0	0	0	0	0	1	1	0		0
43	1	5	35	0	7	1	1	1	1	2	0	2	5	2.5	0	1	2	0	0	0	0	0	0	0	0	0	0	0	0	0	0	0	0	0	0	0	0	0	0	0	0	0	0	0	0	0	0		0
44	1	4	19	1	4	1	3	0	0	0	0	1	3	3	1	0	1	1	0	0	0	1	0	0	0	0	0	0	0	0	0	0	0	0	0	0	0	0	0	0	0	0	0	0	0	0	0		0
45	1	4	21	0	4	0		2	0	0	0	4	9	2.25	0	1	1	0	0	0	0	0	0	0	0	0	0	0	0	0	0	0	0	0	0	0	0	0	0	0	0	0	0	0	0	0	0		0
46	1	5	51	0	4	1	1	1	1	1	0	5	1	0.2	0	1	4	1	0	0	0	0	0	0	1	0	0	0	1	0	0	0	0	0	0	0	0	0	0	0	0	0	1	2	0	0	0		0
47	1	5	25	1	4	1	3	0	1	1	0	2	3	1.5	0	1	2	0	0	0	0	0	0	0	0	0	0	0	0	0	0	0	0	0	0	0	0	0	0	0	0	0	0	0	0	0	0		0
48	1	5	34	0	4	1	3	1	1	1	0	1	3	3	1	1	2	0	0	0	0	0	0	0	0	0	0	0	0	0	0	0	0	0	0	0	0	0	0	0	0	0	0	0	0	0	1	2	0
49	1	5	32	1	4	1	3	1	1	1	0	2	3	1.5	0	1	2	0	0	0	0	0	0	0	0	0	0	0	0	0	0	0	0	0	0	0	0	0	0	0	0	0	0	0	0	0	0		0
50	1	5	39	0	8	1	3	1	1	1	0	2	4	2	0	0	2	0	0	0	0	0	0	0	0	0	0	0	0	0	0	0	0	0	0	0	0	0	0	0	0	0	0	0	0	0	1	1	1
51	1	5	32	0	4	1	3	1	1	1	0	2	3	1.5	0	1	2	0	0	0	0	0	0	0	0	0	0	0	0	0	0	0	0	0	0	0	0	0	0	0	0	0	0	0	0	0	0		0
52	1	1	31	1	2	1	3	1	0	0	0	1	8	8	1	1	2	0	0	0	0	0	0	0	0	0	0	0	0	0	0	0	0	0	0	0	0	0	0	0	0	0	0	0	1	2	0		0
53	1	5	59	0	2	1	1	1	0	0	0	1	1	1	0	0	1	0	0	0	0	0	0	0	0	0	0	0	0	0	0	0	0	0	0	0	0	0	0	0	0	0	0	0	0	0	0		0
54	1	5	32	1	5	1	3	1	1	1	0	1	4	4	1	0	1	0	0	0	0	0	0	0	0	0	0	0	0	0	0	0	0	0	0	0	0	0	0	0	0	0	0	0	0	0	0		0
55	1	5	36	1	5	1	3	1	1	1	0	2	3	1.5	0	1	1	1	0	0	0	0	1	0	0	0	0	0	0	0	0	0	0	0	0	0	0	0	0	0	0	0	0	0	1	2	0		0
56	1	5	46	1	6	1	3	1	0	0	1	2	6	3	1	0	3	0	0	0	0	0	0	0	0	0	0	0	0	0	0	0	0	0	0	0	0	0	0	0	0	0	0	0	0	0	1	1	1
57	1	5	30	1	3	1	3	1	0	0	0	1	4	4	1	0	2	0	0	0	0	0	0	0	0	0	0	0	0	0	0	0	0	0	0	0	0	0	0	0	0	0	0	0	1	2	0		0
58	1	5	36	0	7	1	3	0	0	0	0	1	4	4	1	0	2	0	0	0	0	0	0	0	0	0	0	0	0	0	0	0	0	0	0	0	0	0	0	0	0	0	0	0	0	0	0		0
59	1	5	28	0	3	0		2	1	1	0	1	5	5	1	1	2	1	0	0	0	0	0	0	0	0	0	0	0	0	0	0	0	0	0	0	0	0	0	0	0	0	1	0	0	0	0		0
60	1	5	21	1	3	1	3	1	1	1	0	1	5	5	1	1	1	0	0	0	0	0	0	0	0	0	0	0	0	0	0	0	0	0	0	0	0	0	0	0	0	0	0	0	0	0	0		0
61	1	5	58	1	1	1	3	0	1	1	0	6	1	0.166667	0	1	2	1	0	0	0	0	0	0	0	0	1	0	0	0	0	0	0	0	0	0	0	0	0	0	0	0	1	0	0	0	1	2	0
63	1	5	25	1	8	1	3	1	1	1	0	3	5	1.66667	0	1	2	0	0	0	0	0	0	0	0	0	0	0	0	0	0	0	0	0	0	0	0	0	0	0	0	0	0	0	0	0	1	1	1
64	2	5	60	0	1	1	1	1	1	1	0	1	1	1	0	0	1	0	0	0	0	0	0	0	0	0	0	0	0	0	0	0	0	0	0	0	0	0	0	0	0	0	0	0	0	0	0		0
65	1	5	58	0	1	1	1	1	0	0	0	2	9	4.5	1	0	1	1	0	0	0	0	0	1	0	1	0	0	0	0	0	0	0	0	0	0	0	0	0	0	0	0	1	0	1	2	0		0
67	1	5	55	0	1	1	1	1	0	0	0	1	8	8	1	0	1	0	0	0	0	0	0	0	0	0	0	0	0	0	0	0	0	0	0	0	0	0	0	0	0	0	0	0	0	0	1	2	0
70	1	5	33	0	4	1	3	1	1	1	0	2	6	3	1	0	2	0	0	0	0	0	0	0	0	0	0	0	0	0	0	0	0	0	0	0	0	0	0	0	0	0	0	0	0	0	0		0
71	1	5	42	0	4	1	1	1	1	1	0	2	6	3	1	0	2	1	0	0	0	0	0	1	0	0	0	0	0	0	0	0	0	0	0	0	0	0	0	0	0	0	0	0	0	0	0		0
72	1	5	47	1	4	1	3	0	0	0	0	3	11	3.66667	1	1	1	0	0	0	0	0	0	0	0	0	0	0	0	0	0	0	0	0	0	0	0	0	0	0	0	0	0	0	0	0	1		0
73	1	5	25	0	4	0		2	0	0	0	2	4	2	0	0	1	0	0	0	0	0	0	0	0	0	0	0	0	0	0	0	0	0	0	0	0	0	0	0	0	0	0	0	0	0	0		0
74	1	5	38	0	3	1	1	1	0	0	0	1	8	8	1	0	4	0	0	0	0	0	0	0	0	0	0	0	0	0	0	0	0	0	0	0	0	0	0	0	0	0	0	0	0	0	0		0
75	1	5	65	0	2	1	1	1	1	1	0	1	2	2	0	0	2	1	1	0	0	0	0	0	0	0	0	0	0	0	0	0	0	0	0	0	0	0	0	0	0	0	0	0	0	0	0		0
76	1	5	68	0	0	1	1	1	1	1	0	2	2	1	0	0	2	1	0	0	0	0	0	1	0	0	0	0	0	0	0	0	0	0	0	0	0	0	0	0	0	0	1	0	0	0	1		0
78	1	5	25	1	3	1	3	1	0	0	0	2	2	1	0	0	1	0	0	0	0	0	0	0	0	0	0	0	0	0	0	0	0	0	0	0	0	0	0	0	0	0	0	0	0	0	0		0
79	1	4	21	0	7	0		2	1	1	0	1	4	4	1	1	1	0	0	0	0	0	0	0	0	0	0	0	0	0	0	0	0	0	0	0	0	0	0	0	0	0	0	0	0	0	0		0
81	1	5	35	0	2	1	1	1	0	0	0	3	4	1.33333	0	0	1	1	0	0	0	0	0	0	0	0	0	0	0	0	0	0	0	0	0	0	0	0	0	0	0	0	1	0	0	0	1		0
82	1	5	31	0	4	1	1	1	1	2	0	1	5	5	1	0	1	1	1	0	0	0	0	0	0	1	0	0	0	0	0	0	0	0	0	0	0	0	0	0	0	0	1	0	1	2	0		0
83	1	5	21	0	4	1	1	1	1	1	0	2	2	1	0	0	2	0	0	0	0	0	0	0	0	0	0	0	0	0	0	0	0	0	0	0	0	0	0	0	0	0	0	0	0	0	0		0
84	1	5	55	0	3	1	1	1	1	1	0	2	1	0.5	0	1	2	0	0	0	0	0	0	0	0	0	0	0	0	0	0	0	0	0	0	0	0	0	0	0	0	0	0	0	0	0	0		0
85	1	5	61	1	7	1	3	1	0	0	0	2	8	4	1	1	1	1	1	0	0	0	0	0	0	0	0	0	0	0	0	0	0	0	0	0	0	0	0	0	0	0	0	0	1	1	0		0
86	1	5	64	1	3	1	3	1	1	1	0	4	4	1	0	1	1	1	0	1	1	0	0	0	0	0	0	0	0	0	0	0	0	0	0	0	0	0	0	0	0	0	1	0	1	2	1	1	1
87	1	5	60	0	2	1	1	1	1	1	0	2	3	1.5	0	0	1	0	0	0	0	0	0	0	0	0	0	0	0	0	0	0	0	0	0	0	0	0	0	0	0	0	0	0	0	0	1	1	1
88	1	5	21	0	5	1	3	1	0	0	0	1	6	6	1	1	3	0	0	0	0	0	0	0	0	0	0	0	0	0	0	0	0	0	0	0	0	0	0	0	0	0	0	0	0	0	0		0
89	1	5	29	1	5	1	3	1	1	1	1	1	1	1	0	1	3	0	0	0	0	0	0	0	0	0	0	0	0	0	0	0	0	0	0	0	0	0	0	0	0	0	0	0	0	0	0		0
90	1	5	43	1	4	1	3	1	1	1	0	1	1	1	0	0	3	0	0	0	0	0	0	0	0	0	0	0	0	0	0	0	0	0	0	0	0	0	0	0	0	0	0	0	0	0	0		0
91	1	3	33	0	4	0		2	1	1	0	3	3	1	0	1	1	0	0	0	0	0	0	0	0	0	0	0	0	0	0	0	0	0	0	0	0	0	0	0	0	0	0	0	0	0	0		0
92	1	5	48	0	4	1	1	1	0	0	0	3	3	1	0	0	1	0	0	0	0	0	0	0	0	0	0	0	0	0	0	0	0	0	0	0	0	0	0	0	0	0	0	0	0	0	1	2	0
93	1	5	23	1	5	1	3	1	1	2	0	2	6	3	1	1	1	0	0	0	0	0	0	0	0	0	0	0	0	0	0	0	0	0	0	0	0	0	0	0	0	0	0	0	0	0	0		0
94	1	5	53	0	2	1	1	1	1	1	0	2	6	3	1	1	1	0	0	0	0	0	0	0	0	0	0	0	0	0	0	0	0	0	0	0	0	0	0	0	0	0	0	0	0	0	1	1	1
95	1	5	40	1	6	0		2	1	1	0	2	4	2	0	1	1	1	1	0	0	0	0	0	0	0	0	0	0	0	0	0	0	0	0	0	0	0	0	0	0	0	0	0	1	1	0		0
96	1	5	38	0	2	0		2	1	1	0	2	4	2	0	1	1	0	0	0	0	0	0	0	0	0	0	0	0	0	0	0	0	0	0	0	0	0	0	0	0	0	0	0	0	0	0		0
98	1	5	56	1	4	1	3	0	0	0	0	1	3	3	1	0	3	1	0	0	0	0	0	0	0	0	0	0	0	0	0	0	0	0	0	0	0	0	0	0	0	0	1	0	0	0	0		0
100	1	5	26	0	8	1	3	1	1	1	0	2	1	0.5	0	1	2	0	0	0	0	0	0	0	0	0	0	0	0	0	0	0	0	0	0	0	0	0	0	0	0	0	0	0	0	0	1	1	1
101	1	1	35	0	2	1	1	1	0	0	0	1	7	7	1	0	1	0	0	0	0	0	0	0	0	0	0	0	0	0	0	0	0	0	0	0	0	0	0	0	0	0	0	0	0	0	1	1	1
102	1	5	32	0	4	1	1	1	1	1	0	3	5	1.66667	0	1	1	1	0	1	0	0	0	0	0	0	0	0	0	0	0	0	0	0	0	0	0	0	0	0	0	0	0	0	0	0	1	1	1
103	1	5	41	1	5	1	3	1	0	0	0	3	6	2	0	1	2	0	0	0	0	0	0	0	0	0	0	0	0	0	0	0	0	0	0	0	0	0	0	0	0	0	0	0	0	0	0		0
104	1	5	37	0	2	1	1	1	1	1	0	2	5	2.5	0	1	1	1	1	0	0	0	0	0	0	0	0	0	0	0	0	0	0	0	0	0	0	0	0	0	0	0	0	0	0	0	0		0
105	1	5	33	0	3	1	1	1	0	0	0	1	5	5	1	0	1	0	0	0	0	0	0	0	0	0	0	0	0	0	0	0	0	0	0	0	0	0	0	0	0	0	0	0	0	0	0		0
106	1	5	29	0	3	1	1	1	0	0	0	2	10	5	1	1	1	0	0	0	0	0	0	0	0	0	0	0	0	0	0	0	0	0	0	0	0	0	0	0	0	0	0	0	0	0	0		0
107	1	5	40	1	4	1	3	1	0	0	0	1	3	3	1	0	1	0	0	0	0	0	0	0	0	0	0	0	0	0	0	0	0	0	0	0	0	0	0	0	0	0	0	0	0	0	0		0
108	1	5	45	0	3	1	1	1	1	2	0	2	3	1.5	0	1	1	1	1	0	0	0	0	0	0	0	0	0	0	0	0	0	0	0	0	0	0	0	0	0	0	0	0	0	1	1	0		0
109	1	5	28	1	7	1	3	0	0	0	0	3	4	1.33333	0	1	3	0	0	0	0	0	0	0	0	0	0	0	0	0	0	0	0	0	0	0	0	0	0	0	0	0	0	0	0	0	0		0
110	1	5	33	0	3	1	3	0	0	0	1	9	3	0.333333	0	1	1	0	0	0	0	0	0	0	0	0	0	0	0	0	0	0	0	0	0	0	0	0	0	0	0	0	0	0	0	0	0		0
111	1	5	22	0	4	0		2	1	2	0	3	8	2.66667	0	1	1	1	0	0	0	0	0	1	0	0	0	0	0	0	0	0	0	0	0	0	0	0	0	0	0	0	0	0	0	0	0		0
112	1	5	43	0	2	1	1	1	1	1	0	2	4	2	0	1	2	1	0	0	0	0	0	0	0	0	0	0	0	0	0	0	0	0	0	0	0	0	0	0	0	0	1	0	1	2	0		0
113	1	5	30	0	2	1	1	1	0	0	0	2	4	2	0	0	2	1	0	0	0	0	0	0	0	0	0	0	0	0	0	0	0	0	0	0	0	0	0	0	0	0	1	0	1	2	1	1	1
114	1	5	35	1	4	1	3	1	0	0	0	2	4	2	0	0	2	0	0	0	0	0	0	0	0	0	0	0	0	0	0	0	0	0	0	0	0	0	0	0	0	0	0	0	0	0	1	1	1
115	1	4	19	0	4	1	3	1	0	0	1	2	4	2	0	1	3	0	0	0	0	0	0	0	0	0	0	0	0	0	0	0	0	0	0	0	0	0	0	0	0	0	0	0	0	0	0		0
117	1	5	26	0	2	0		2	0	0	1	2	6	3	1	0	1	1	0	0	0	0	0	0	0	0	0	0	0	0	0	0	0	0	0	0	0	0	0	0	0	0	1	0	1	2	1	2	0
118	1	5	47	1	4	1	3	1	0	0	0	2	3	1.5	0	1	2	0	0	0	0	0	0	0	0	0	0	0	0	0	0	0	0	0	0	0	0	0	0	0	0	0	0	0	0	0	1	2	0
119	1	5	28	0	3	1	3	0	1	1	0	3	4	1.33333	0	1	2	0	0	0	0	0	0	0	0	0	0	0	0	0	0	0	0	0	0	0	0	0	0	0	0	0	0	0	0	0	0		0
121	1	5	35	0	4	1	1	1	1	1	0	1	6	6	1	0	1	0	0	0	0	0	0	0	0	0	0	0	0	0	0	0	0	0	0	0	0	0	0	0	0	0	0	0	0	0	1	2	0
123	1	5	39	0	3	1	1	1	1	1	0	2	5	2.5	0	1	2	0	0	0	0	0	0	0	0	0	0	0	0	0	0	0	0	0	0	0	0	0	0	0	0	0	0	0	0	0	0		0
124	1	5	44	0	3	1	1	1	1	2	0	1	1	1	0	0	1	0	0	0	0	0	0	0	0	0	0	0	0	0	0	0	0	0	0	0	0	0	0	0	0	0	0	0	0	0	1	1	1
125	1	5	35	0	5	1	1	1	0	0	0	1	5	5	1	1	2	0	0	0	0	0	0	0	0	0	0	0	0	0	0	0	0	0	0	0	0	0	0	0	0	0	0	0	0	0	0		0
126	1	5	23	0	3	1	1	1	1	1	0	2	5	2.5	0	0	2	0	0	0	0	0	0	0	0	0	0	0	0	0	0	0	0	0	0	0	0	0	0	0	0	0	0	0	0	0	0		0
127	1	5	24	0	4	1	3	1	0	0	0	1	3	3	1	0	2	0	0	0	0	0	0	0	0	0	0	0	0	0	0	0	0	0	0	0	0	0	0	0	0	0	0	0	0	0	0		0
128	1	1	35	0	4	1	1	1	0	0	0	2	5	2.5	0	0	2	0	0	0	0	0	0	0	0	0	0	0	0	0	0	0	0	0	0	0	0	0	0	0	0	0	0	0	0	0	1	2	0
129	1	5	28	0	4	1	1	1	1	1	0	1	8	8	1	0	1	0	0	0	0	0	0	0	0	0	0	0	0	0	0	0	0	0	0	0	0	0	0	0	0	0	0	0	0	0	1	1	1
130	1	5	42	0	4	1	3	0	0	0	0	1	4	4	1	1	1	1	0	0	0	0	0	1	0	0	0	0	0	0	0	0	0	0	0	0	0	0	0	0	0	0	0	0	0	0	1	1	1
131	1	5	46	0	4	1	1	1	0	0	0	1	2	2	0	0	1	1	0	0	0	0	0	0	0	0	0	0	0	0	0	0	0	0	0	0	0	0	0	0	0	0	1	0	0	0	1	2	0
132	1	5	19	0	4	1	1	1	0	0	0	2	2	1	0	1	2	1	0	0	0	0	0	1	0	0	0	0	0	0	0	0	0	0	0	0	0	0	0	0	0	0	0	0	0	0	0		0
133	1	5	34	0	5	1	1	1	0	0	0	2	4	2	0	0	2	0	0	0	0	0	0	0	0	0	0	0	0	0	0	0	0	0	0	0	0	0	0	0	0	0	0	0	0	0	1	2	0
134	1	5	51	0	7	1	2	1	1	1	0	2	1	0.5	0	0	1	1	0	0	0	0	0	0	0	0	0	0	0	0	0	0	0	0	0	0	0	0	0	0	0	0	1	0	0	0	0		0
135	1	5	46	0	4	1	1	1	0	0	0	2	7	3.5	1	1	4	0	0	0	0	0	0	0	0	0	0	0	0	0	0	0	0	0	0	0	0	0	0	0	0	0	0	0	0	0	0		0
137	1	5	35	0	3	1	1	1	1	1	0	2	7	3.5	1	1	1	0	0	0	0	0	0	0	0	0	0	0	0	0	0	0	0	0	0	0	0	0	0	0	0	0	0	0	0	0	1	1	1
138	1	5	43	0	8	0		2	0	0	1	1	10	10	1	0	1	0	0	0	0	0	0	0	0	0	0	0	0	0	0	0	0	0	0	0	0	0	0	0	0	0	0	0	0	0	0		0
140	1	5	50	0	4	0		2	1	1	1	1	3	3	1	0	1	0	0	0	0	0	0	0	0	0	0	0	0	0	0	0	0	0	0	0	0	0	0	0	0	0	0	0	0	0	1	2	0
141	1	5	47	0	3	1	3	1	1	1	0	1	4	4	1	1	1	1	1	1	0	1	0	0	0	0	0	0	0	0	0	0	0	0	0	0	0	0	0	0	0	0	0	0	1	1	1	2	0
143	1	5	27	1	5	0		2	0	0	0	1	2	2	0	1	1	0	0	0	0	0	0	0	0	0	0	0	0	0	0	0	0	0	0	0	0	0	0	0	0	0	0	0	0	0	0		0
144	1	4	18	1	5	1	3	0	0	0	0	1	6	6	1	1	4	0	0	0	0	0	0	0	0	0	0	0	0	0	0	0	0	0	0	0	0	0	0	0	0	0	0	0	0	0	0		0
145	1	5	38	1	5	1	3	1	0	0	0	2	4	2	0	0	1	1	0	0	0	0	0	0	0	0	0	0	0	0	0	0	0	0	0	0	0	0	0	0	0	0	1	0	0	0	0		0
146	1	4	22	0	7	0		2	1	2	0	1	0	0	0	1	2	0	0	0	0	0	0	0	0	0	0	0	0	0	0	0	0	0	0	0	0	0	0	0	0	0	0	0	0	0	1	1	1
147	1	5	36	1	4	1	3	1	0	0	0	2	5	2.5	0	0	1	0	0	0	0	0	0	0	0	0	0	0	0	0	0	0	0	0	0	0	0	0	0	0	0	0	0	0	0	0	0		0
148	1	5	19	0	4	0		2	1	1	0	1	7	7	1	1	2	0	0	0	0	0	0	0	0	0	0	0	0	0	0	0	0	0	0	0	0	0	0	0	0	0	0	0	0	0	1		0
149	1	5	25	1	5	1	3	0	1	1	0	1	7	7	1	1	2	0	0	0	0	0	0	0	0	0	0	0	0	0	0	0	0	0	0	0	0	0	0	0	0	0	0	0	0	0	1	2	0
150	1	5	23	0	3	1	3	0	1	2	0	1	2	2	0	0	4	1	0	0	0	0	0	0	0	0	0	0	0	0	0	0	0	0	0	0	0	0	0	0	0	0	1	0	0	0	0		0
151	1	5	22	0	4	0		2	0	0	0	1	10	10	1	0	2	0	0	0	0	0	0	0	0	0	0	0	0	0	0	0	0	0	0	0	0	0	0	0	0	0	0	0	0	0	0		0
152	1	5	20	1	4	1	3	1	1	1	0	1	11	11	1	0	1	0	0	0	0	0	0	0	0	0	0	0	0	0	0	0	0	0	0	0	0	0	0	0	0	0	0	0	0	0	0		0
153	1	5	20	0	3	0		2	1	1	0	1	7	7	1	1	3	0	0	0	0	0	0	0	0	0	0	0	0	0	0	0	0	0	0	0	0	0	0	0	0	0	0	0	0	0	0		0
154	1	5	25	0	4	1	3	1	1	1	0	1	5	5	1	1	1	0	0	0	0	0	0	0	0	0	0	0	0	0	0	0	0	0	0	0	0	0	0	0	0	0	0	0	0	0	0		0
155	1	5	39	0	7	1	1	1	1	1	0	3	4	1.33333	0	1	2	0	0	0	0	0	0	0	0	0	0	0	0	0	0	0	0	0	0	0	0	0	0	0	0	0	0	0	0	0	0		0
156	1	5	35	0	4	0		2	0	0	0	4	4	1	0	1	1	0	0	0	0	0	0	0	0	0	0	0	0	0	0	0	0	0	0	0	0	0	0	0	0	0	0	0	0	0	1	2	0
157	1	5	36	0	5	1	3	1	1	1	0	3	6	2	0	1	1	0	0	0	0	0	0	0	0	0	0	0	0	0	0	0	0	0	0	0	0	0	0	0	0	0	0	0	0	0	0		0
158	1	5	20	0	4	0		2	0	0	0	1	2	2	0	1	2	0	0	0	0	0	0	0	0	0	0	0	0	0	0	0	0	0	0	0	0	0	0	0	0	0	0	0	1	2	1	1	1
160	1	5	42	0	3	1	1	1	1	1	0	1	3	3	1	1	1	1	1	0	0	0	0	0	0	0	0	0	0	0	0	0	0	0	0	0	0	0	0	0	0	0	0	0	0	0	1	2	0
161	1	5	30	0	3	0		2	0	0	0	1	5	5	1	1	2	0	0	0	0	0	0	0	0	0	0	0	0	0	0	0	0	0	0	0	0	0	0	0	0	0	0	0	0	0	0		0
163	1	5	24	1	2	1	3	1	0	0	0	2	7	3.5	1	0	1	0	0	0	0	0	0	0	0	0	0	0	0	0	0	0	0	0	0	0	0	0	0	0	0	0	0	0	0	0	1	2	0
164	1	2	31	0	4	1	3	1	0	0	0	1	2	2	0	1	3	1	0	0	0	0	0	0	0	0	0	0	0	0	0	0	0	0	0	0	0	0	0	0	0	0	1	0	0	0	1	2	0
165	1	5	31	0	4	1	3	1	1	2	0	2	5	2.5	0	0	1	0	0	0	0	0	0	0	0	0	0	0	0	0	0	0	0	0	0	0	0	0	0	0	0	0	0	0	1	2	1	2	0
166	1	5	20	0	4	1	3	1	1	2	0	3	6	2	0	0	1	0	0	0	0	0	0	0	0	0	0	0	0	0	0	0	0	0	0	0	0	0	0	0	0	0	0	0	1	2	1	2	0
167	1	5	51	0	2	1	3	1	1	1	0	2	6	3	1	0	1	0	0	0	0	0	0	0	0	0	0	0	0	0	0	0	0	0	0	0	0	0	0	0	0	0	0	0	0	0	0		0
169	1	5	49	0	3	1	1	1	1	1	0	3	4	1.33333	0	0	2	1	0	1	0	0	0	0	0	0	0	0	0	0	0	0	0	0	0	0	0	0	0	0	0	0	0	0	1	2	0		0
170	1	5	31	0	8	1	3	1	1	2	0	3	4	1.33333	0	1	1	1	0	0	0	0	0	1	0	0	0	0	0	0	0	0	0	0	0	0	0	0	0	0	0	0	0	0	0	0	1	1	1
171	1	5	59	0	1	1	1	1	1	1	2	1	3	3	1	0	2	1	0	0	0	0	0	1	0	0	0	0	0	0	0	0	0	0	0	0	0	0	0	0	0	0	0	0	0	0	1	1	1
172	1	5	21	0	4	1	1	1	0	0	0	1	3	3	1	1	1	0	0	0	0	0	0	0	0	0	0	0	0	0	0	0	0	0	0	0	0	0	0	0	0	0	0	0	0	0	1	2	0
173	1	1	51	0	1	1	1	1	0	0	0	2	6	3	1	0	1	0	0	0	0	0	0	0	0	0	0	0	0	0	0	0	0	0	0	0	0	0	0	0	0	0	0	0	0	0	1	1	1
174	1	1	33	0	0	1	3	1	0	0	0	2	6	3	1	0	1	0	0	0	0	0	0	0	0	0	0	0	0	0	0	0	0	0	0	0	0	0	0	0	0	0	0	0	0	0	1	1	1
175	1	1	60	1	2	1	3	1	0	0	0	2	6	3	1	0	1	0	0	0	0	0	0	0	0	0	0	0	0	0	0	0	0	0	0	0	0	0	0	0	0	0	0	0	0	0	1	2	0
176	1	5	50	1	4	1	1	1	0	0	0	3	0	0	0	1	1	1	0	0	0	0	0	0	0	0	0	0	0	0	0	0	0	0	0	0	0	0	0	0	0	0	1	0	0	0	1	2	0
177	1	5	27	0	4	1	3	1	1	1	0	1	2	2	0	0	1	0	0	0	0	0	0	0	0	0	0	0	0	0	0	0	0	0	0	0	0	0	0	0	0	0	0	0	0	0	1	2	0
178	1	5	29	1	2	1	3	0	1	1	0	1	2	2	0	0	1	0	0	0	0	0	0	0	0	0	0	0	0	0	0	0	0	0	0	0	0	0	0	0	0	0	0	0	0	0	1	2	0
181	1	5	29	0	4	0		2	0	0	0	1	3	3	1	0	1	0	0	0	0	0	0	0	0	0	0	0	0	0	0	0	0	0	0	0	0	0	0	0	0	0	0	0	0	0	0		0
182	1	5	26	1	1	1	3	1	1	2	0	2	2	1	0	1	1	1	0	0	0	0	0	0	0	0	0	0	0	0	0	0	0	0	0	0	0	0	0	0	0	0	1	0	1	2	0		0
183	1	5	25	0	1	0		2	1	2	0	1	4	4	1	1	1	0	0	0	0	0	0	0	0	0	0	0	0	0	0	0	0	0	0	0	0	0	0	0	0	0	0	0	0	0	1	1	1
184	1	5	21	1	1	1	3	1	1	1	0	1	7	7	1	1	1	0	0	0	0	0	0	0	0	0	0	0	0	0	0	0	0	0	0	0	0	0	0	0	0	0	0	0	0	0	0		0
185	1	1	45	0	2	0		2	1	1	0	3	7	2.33333	0	0	1	0	0	0	0	0	0	0	0	0	0	0	0	0	0	0	0	0	0	0	0	0	0	0	0	0	0	0	0	0	1	2	0
186	1	1	64	0	1	1	1	1	0	0	0	3	7	2.33333	0	0	1	0	0	0	0	0	0	0	0	0	0	0	0	0	0	0	0	0	0	0	0	0	0	0	0	0	0	0	0	0	1	2	0
187	1	5	26	1	4	1	3	0	1	1	0	2	3	1.5	0	0	2	0	0	0	0	0	0	0	0	0	0	0	0	0	0	0	0	0	0	0	0	0	0	0	0	0	0	0	0	0	0		0
188	1	5	20	0	3	0		2	1	1	0	2	3	1.5	0	0	1	0	0	0	0	0	0	0	0	0	0	0	0	0	0	0	0	0	0	0	0	0	0	0	0	0	0	0	0	0	0		0
189	1	5	20	0	3	0		2	0	0	0	1	6	6	1	1	1	0	0	0	0	0	0	0	0	0	0	0	0	0	0	0	0	0	0	0	0	0	0	0	0	0	0	0	0	0	0		0
190	1	5	20	0	4	0		2	1	1	0	4	2	0.5	0	1	1	0	0	0	0	0	0	0	0	0	0	0	0	0	0	0	0	0	0	0	0	0	0	0	0	0	0	0	0	0	1	2	0
192	1	5	46	0	6	1	3	1	1	1	0	2	4	2	0	1	2	1	0	0	0	0	0	0	0	0	0	0	0	0	0	0	0	0	0	0	0	0	0	0	0	0	1	0	0	0	1	2	0
193	1	5	42	0	6	1	3	1	1	1	0	2	6	3	1	1	1	0	0	0	0	0	0	0	0	0	0	0	0	0	0	0	0	0	0	0	0	0	0	0	0	0	0	0	0	0	1	2	0
194	1	5	33	0	3	1	3	1	0	0	0	2	7	3.5	1	1	1	0	0	0	0	0	0	0	0	0	0	0	0	0	0	0	0	0	0	0	0	0	0	0	0	0	0	0	0	0	1	2	0
195	1	5	23	1	4	1	3	0	0	0	0	4	4	1	0	1	2	0	0	0	0	0	0	0	0	0	0	0	0	0	0	0	0	0	0	0	0	0	0	0	0	0	0	0	0	0	1	2	0
196	1	5	29	1	6	0		2	1	1	0	1	2	2	0	0	1	0	0	0	0	0	0	0	0	0	0	0	0	0	0	0	0	0	0	0	0	0	0	0	0	0	0	0	0	0	1	1	1
197	1	5	40	0	3	1	1	1	0	0	0	1	10	10	1	1	1	1	0	0	0	0	0	0	0	0	0	0	0	0	0	0	0	0	0	0	0	0	0	0	0	0	1	0	1	2	1	2	0
198	1	1	20	0	4	1	3	1	0	0	0	2	7	3.5	1	0	1	0	0	0	0	0	0	0	0	0	0	0	0	0	0	0	0	0	0	0	0	0	0	0	0	0	0	0	1	2	1	2	0
203	1	4	18	1	3	0		2	1	1	0	2	4	2	0	1	2	0	0	0	0	0	0	0	0	0	0	0	0	0	0	0	0	0	0	0	0	0	0	0	0	0	0	0	0	0	1	2	0
205	1	5	20	1	2	1	3	1	1	1	0	2	12	6	1	0	1	1	0	0	0	0	0	0	0	0	0	0	0	0	0	0	0	0	0	0	0	0	0	0	0	0	1	0	0	0	1	1	1
210	1	1	55	0	1	1	1	1	0	0	0	1	6	6	1	1	1	0	0	0	0	0	0	0	0	0	0	0	0	0	0	0	0	0	0	0	0	0	0	0	0	0	1	0	0	0	1	2	0
214	1	5	24	0	2	1	1	1	1	1	1	1	3	3	1	0	1	0	0	0	0	0	0	0	0	0	0	0	0	0	0	0	0	0	0	0	0	0	0	0	0	0	1	0	0	0	1	2	0
215	1	5	22	0	4	1	3	0	1	2	0	1	2	2	0	0	1	0	0	0	0	0	0	0	0	0	0	0	0	0	0	0	0	0	0	0	0	0	0	0	0	0	0	0	0	0	1	2	0
216	1	5	29	0	4	1	3	1	0	0	0	2	3	1.5	0	1	3	0	0	0	0	0	0	0	0	0	0	0	0	0	0	0	0	0	0	0	0	0	0	0	0	0	0	0	0	0	1	2	0
217	1	5	30	1	4	1	1	1	1	1	0	1	10	10	1	1	1	0	0	0	0	0	0	0	0	0	0	0	0	0	0	0	0	0	0	0	0	0	0	0	0	0	0	0	0	0	0		0
[truncated: 29 more columns]
